# Supplementary material for: Predicting clinical outcomes at hospital admission of patients with COVID-19 pneumonia using artificial intelligence: a secondary analysis of a randomized clinical trial
Source: Front Med (Lausanne). 2025 May 2;12:1561980. doi: 10.3389/fmed.2025.1561980 (PMC12081340; doi:10.3389/fmed.2025.1561980)
Supplement: Supplementary file 1 [file Table_1.xlsx]

## Sheet: Dados
	sex_label	sexo	idade	raça_label	raça	peso	altura	IMC	Desfecho primário	B-FGF(D1)	CTACK(D1)	EOTAXIN(D1)	G-CSF(D1)	GM-CSF(D1)	GROa(D1)	HGF(D1)	IFNa2(D1)	IFNg(D1)	IL-10(D1)	IL-12p40(D1)	IL-12p70(D1)	IL-13(D1)	IL-15(D1)	IL-16(D1)	IL-17(D1)	IL-18(D1)	IL-1a(D1)	IL-1b(D1)	IL-1ra(D1)	IL-2(D1)	IL-2Ra(D1)	IL-3(D1)	IL-4(D1)	IL-5(D1)	IL-6(D1)	IL-7(D1)	IL-8(D1)	IL-9(D1)	IP-10(D1)	LIF(D1)	M-CSF(D1)	MCP-1(D1)	MCP-3(D1)	MIF(D1)	MIG(D1)	MIP-1a(D1)	MIP-1b(D1)	PDGF-BB(D1)	RANTES(D1)
	Male	1	55	White	4	79	176	25.5036	CTI			11.37		3.79					12.31				39.08							12.25			5.87	130.99	30.54	668.88	17.92		6278.92			65.71				1.96	32.72	411.86
	Female	0	68	White	4	75	165	27.5482	CTI			0.23		1.46					56.43				79.9					14.63					5.87		8.29		50.39		3788.88			84.36				4.1	21.75	921.85
	Male	1	58	More than One Race	5	95	174	31.378	ALTA HOSPITALAR			23.78		7.1				9.22	56.43			327.47	2.88										1.46		21.89		50.39	101.84	789.76							0.9	18.96	125
	Male	1	55	More than One Race	5	75	169	26.2596	ALTA HOSPITALAR					3.79					12.31				39.08										1.46		3.59	668.88	17.92		2090.19								4.5
	Female	0	68	White	4	74	168	26.2188	OBITO			11.37	60.74	3.79					29.65			160.7	39.08						1037.86								41.91	249.53	11438.8							1.96	27.26	639.17
	Male	1	74	More than One Race	5	87	179	27.1527	CTI
	Male	1	55	Black or African American	3	78	192	21.1589	ALTA HOSPITALAR			3.61		7.1					29.65			249.84	79.9							41.29			1.46		40.31	1887.28	33.65		889.49							3.03	18.96	639.17
	Male	1	48	More than One Race	5	96	179	29.9616	ALTA HOSPITALAR			11.37	37.93	7.1					19.89				194.62					14.63		41.29			5.87		8.29	329.04	33.65		724.02			110.07				1.96	70.88	37.56
	Female	0	66	More than One Race	5	125	164	46.4753	CTI			3.61		1.46					29.65				123.78												8.29	668.88	86.26	101.84	2275.54			84.36					27.26	2044.81
	Male	1	80	More than One Race	5	88	180	27.1605	ALTA HOSPITALAR			6.92		7.1					12.31			98.32	79.9					72					5.87	354.9	21.89	668.88	33.65		1265.09			65.71				1.96	21.75	7.91
	Male	1	60	White	4	76	178	23.9869	ALTA HOSPITALAR			0.23		0.68					56.43			160.7	39.08												8.29				345.17								7.51	468.81
	Male	1	78	White	4	85	168	30.1162	ALTA HOSPITALAR				121.95	1.46					56.43				39.08					14.63							0.62				1195.75								30
	Male	1	73	More than One Race	5	92	172	31.0979	ALTA HOSPITALAR			23.78		3.79					56.43				170.35					14.63		12.25			10.64		3.59		33.65		2053.36			84.36					49.01	695.82
	Male	1	84	More than One Race	5	92	172	31.0979	ALTA HOSPITALAR			3.61		3.79					29.65				123.78						1037.86				5.87	130.99	62.98		17.92		9579.14			130.93				6.24	32.72	240.28
	Female	0	80	White	4	83	157	33.6728	CTI			3.61		3.79					29.65				79.9						1464.17						0.62		17.92		5625.22							0.9	30	240.28
	Male	1	63	White	4	89	160	34.7656	CTI	16	10	11	11	12	9	14	12	9	12	10	12	8.5	11	13.5	13	7.5	10	12	10	13	15.5	10	11	13	14	10	11	14	61	7	13	13	11	13.5	13	13	9	15	10
	Male	1	39	Black or African American	3	90	168	31.8878	ALTA HOSPITALAR					0.68					93.91				170.35					14.63		41.29					21.89	668.88		101.84	115.26							3.03	18.96	125
	Female	0	79	More than One Race	5	76	160	29.6875	CTI
	Male	1	45	More than One Race	5	78	174	25.763	ALTA HOSPITALAR		1157.61					459.75		31.33	6.59		30.33	8.03			74.8		257.95		1212.44	0.06		6.32	19.5		10.26	35.94		10.17			0.59	217.98	141.2		88.79	2.91			148.65
	Male	1	49	More than One Race	5	80	174	26.4236	ALTA HOSPITALAR		662.5	20.56			934.57			52.22	326.3		30.33			460.52			363.9		4343.9			4.01	6.7		6.27	916.85		0.44			16.98	81.28			88.79	2.91		3815.46	420.47
	Male	1	29	Black or African American	3	120	180	37.037	ALTA HOSPITALAR
	Male	1	56	More than One Race	5	93	173	31.0735	ALTA HOSPITALAR			11.37		7.1					73.75				79.9					14.63		41.29			1.46						3910.52							0.9	16.16	1034.59
	Male	1	41	More than One Race	5	86	179	26.8406	ALTA HOSPITALAR			3.61		3.79					56.43			160.7	2.88										5.87		8.29		3.77		3428.72								21.75	125
	Female	0	53	White	4	62	165	22.7732	ALTA HOSPITALAR		1157.61							1.49	220.65		13.26	85.16		362.43	74.8		76.85	244.7	3317.93			9.02	6.7		1.72	916.85			4362.21		50.77	148.53			297.43	8.79		2944.81	779.3
	Female	0	92	More than One Race	5	79	158	31.6456	CTI			3.61		5.32					29.65				39.08										1.46	265.82	21.89	668.88			115.26								1.31
	Male	1	44	White	4	60	170	20.7612	ALTA HOSPITALAR	7	11	9	11	9	6	8	10	5	10	10	10	6	8	4	11.5	8.5	5	9	10	7	8	8	7	9.5	4	8	7	14	27	9	10	13	8	11	12	11	10.5	9	9
	Female	0	62	Black or African American	3	70	165	25.7117	ALTA HOSPITALAR	597.3	2871.4	284.27	229.64	50.103		1190.99	473.52	273.13	949.59	3142.21	82.97	529.63	96.74	402.103	294.35	406.71	1243.5	855.18	1580.35	344.09		16.91	107.29	1152.68	81.96	2665.84	289.62	70.77	673.51	6157.74	292.68	549.72	172.03		681.01	35.27	37.5	6967.54	4809.31
	Male	1	61	More than One Race	5	79	179	24.6559	ALTA HOSPITALAR		662.5	20.56			1645.51	1264.41	192.89	52.22	30.43	1286.84	30.33	162.06		550.85			478.22	11.63		162.1		6.32			0.69				2650.79		16.98	18.06	0.83	745.16		2.91		3232.23	354.83
	Male	1	68	More than One Race	5	75	171	25.6489	ALTA HOSPITALAR	59.95			72.61	5.89	67.94	128.6				254.58	26.84		179.72		48.1	12.38	65.09			23.43
	Male	1	56	More than One Race	5	75	174	24.7721	ALTA HOSPITALAR	16	17	9	8	15	9	20	14.5	14	15	6	19	5	14	19	13	13.5	15	17	12	18.5	25	11	8.5	10	16	12.5	9	14	51	16	19	14	9	20	19	20	17	16	17
	Female	0	50	White	4	72	167	25.8166	ALTA HOSPITALAR		87.52	20.56							136.55	559.59	51.45			237.04			76.85		1212.44			2.14			6.27			171.19	1409.39			148.53			484.34	2.91			242.22
	Male	1	50	More than One Race	5	100	165	36.7309	CTI	3835.31	890.92	163.7	6861.49	495.65	6468.66	9733.99	1253.1	1291.49	1386.65	15465.8	1719.47	290.5	14981.1	1677.38	2912.84	1023.81	4234.1	331.1	9912.59	2167.51	15940.9	14.22	72.2	646.35	67.62	2096.15	214.44		1321.11	6157.74	134.05	332.52	115.5	9862.12	681.01	25.46	5.06	6286.85	2879.3
	Female	0	58	White	4	89	169	31.1614	CTI
	Female	0	43	White	4	79	163	29.7339	ALTA HOSPITALAR			0.23		2.49					56.43				39.08					14.63					5.87	130.99	8.29				468.02							1.96	21.75
	Male	1	32	Black or African American	3	78	170	26.9896	ALTA HOSPITALAR	171.55	15445.4	81.83			1417.93	2884.37		6.92	220.65	1833.42	1.75						10.1		1867.62			3.02			27.24		98.23		1900.25		7.98	148.53	0.83		88.79
	Female	0	42	White	4	95	157	38.5411	ALTA HOSPITALAR			16.97	4.14	0.18					93.91				39.08					139.18		114			1.46		21.89	1203.03	3.77		1195.75			84.36					38.16	525.68
	Female	0	40	More than One Race	5	79	169	27.6601	ALTA HOSPITALAR	13	15	14	14	29	14	15.5	11	12.5	15	13	15	8	116.5	17	15	9	15	14	13	12	43	18.5	13	10	38.5	10	16	15.5	153.5	16	20.5	12	14	20	10	22	16.5	18	33
	Male	1	46	More than One Race	5	78	179	24.3438	CTI	16	16.5	13.5	14	10	8	15	11	8	15.5	12.5	14	10	12.5	14	16	13	15	14	11	13	11	16	9	11	13.5	12	12	13	59	11	14	13	13	18	12	17.5	16	12	15
	Male	1	32	More than One Race	5	84	170	29.0657	ALTA HOSPITALAR	21.5	14	15	20	21	14	19	15.5	14	14	17	14.5	10.5	16.5	20.5	16	12	15.5	15.5	15	16	16.5	21.5	14	18	14	16	17	16.5	115	17	17.5	13	15	18	12	17	22	19	24
	Male	1	59	White	4	103	165	37.8329	ALTA HOSPITALAR	72.69	749.92	54.2	175.23	2.11		889.14	213.36	97.14	211.99	1861.64	16.75	133.75		108.63	32.71	18.26	60.98	214.28	1212.87	15.12	7953.94	0.45	43.97		23.85	928.37	84.33	120.48	3570.57	834.46	37.18	37.06	20.59	635.64	687.27	21.36		1728.95	130.38
	Male	1	48	Black or African American	3	63	159	24.9199	ALTA HOSPITALAR	43.82		74.4		8.42		535.92	134.65	54.35	171.07	1600.17	11.54	169.32		79.83	97.91	124.61	13.89	107.84	755.69	0.68	245306		52.29			735.08	84.33	56.4	94.02	1414.57	69.66	111.89	20.59	497.64	298.84	13.77		1728.95	500.66
	Male	1	52	More than One Race	5	99	178	31.2461	ALTA HOSPITALAR	43.82				139.83		385.37	8.36		55.42	512.6		55.51		108.63	3				634.65				5.29		37.44		21.35		6601.09		555.66	37.06		635.64	444.55	7.72		1434.33	43.75
	Male	1	66	More than One Race	5	79	168	27.9904	ALTA HOSPITALAR			12440.5				3966.95		350445		78183.8	979.38	6565.18					2892.22	3899.61	1537.45				98.21										3552.88
	Male	1	72	White	4	85	175	27.7551	ALTA HOSPITALAR			63.55		0.18					56.43				2.88												0.62				6041.39			120.84				0.9	10.44	582.46
	Female	0	60	White	4	72	164	26.7698	ALTA HOSPITALAR		385.47	544.14			320.78	1264.41	144.73	52.22	73.4	1286.84	40.43			362.43	21.43		796.76	57.59	3317.93	162.1		12.1	12.69		22.92	2254.57					0.16	289	179.06	3864.72	833.7	7.41			576.76
	Female	0	42	White	4	69	164	25.6544	ALTA HOSPITALAR	309.81	1483.67	203.48	146.16	15.45	472.19	1052.43	304.86	248.75	832.48	2019.12	59.55	239.13	97.21	527.87	214.06	303.6	892.71	978.8	996.35	106.71		9.09	72.2	1152.68	81.96	2952.9	214.44	101.5	1945.49	4108.36	273	330.63	172.03	11163	732.11	26.72	9.79	6967.54	1565.8
	Male	1	61	More than One Race	5	79	175	25.7959	ALTA HOSPITALAR	43.82	476.11	12.88				498.94	57.63	14.65	171.07	512.6	1.92	133.75		28.29	32.71			43.77	634.65				26.24			104.12	21.35	188.78	10.48	317.57		37.06	10.69		250.06	6.39		837.93	83.07
	Male	1	68	Black or African American	3	80	171	27.3588	ALTA HOSPITALAR					3.79					56.43				170.35					72					10.64		21.89	1203.03	3.77	101.84	345.17			84.36				0.37	24.51	354.79
	Male	1	56	White	4	99	174	32.6992	CTI
	Female	0	55	More than One Race	5	97	175	31.6735	CTI	72.69	476.11	12.88				423.72	70.3					96.7		108.63	32.71				988.76				5.29				6.75	188.78	285.21			59.91			102.18	8.99		2901.58	214.1
	Male	1	68	More than One Race	5	89	168	31.5334	ALTA HOSPITALAR	43.82		872.16	1090.47	90.99	516.26	2733.93	57.63			3633.44	243.35	531.62	1133.18		236.78	228.33	915.35	2995.52	1212.87		86.6	22.48	201.61	414.84		3186.31	948.99	643.41	131.4			251.96	162.98		51.88	57.87	64.95	4373.45	156.68
	Male	1	47	More than One Race	5	98	170	33.91	ALTA HOSPITALAR
	Male	1	42	White	4	96	180	29.6296	ALTA HOSPITALAR	18	7	18	15	10	9	21.5	12	17.5	15	11	16	13	14.5	19	15	8.5	14	14	15	15	15	14	9	10.5	11.5	12	8	16	33	12	12	13	14.5	17	10	15	13	16	24
	Male	1	49	More than One Race	5	91	182	27.4725	ALTA HOSPITALAR	43.82	476.11	12.88				498.94	57.63	14.65	171.07	512.6	1.92	133.75		28.29	32.71			43.77	634.65				26.24			104.12	21.35	188.78	10.48	317.57		37.06	10.69		250.06	6.39		837.93	83.07
	Male	1	60	White	4	115	180	35.4938	ALTA HOSPITALAR							61.22		102.81	136.55		0.25						257.95	57.59				0.03			6.27				1409.39		2.87	148.53			1497.93	31.35		2362.68	324.54
	Female	0	53	More than One Race	5	49	150	21.7778	CTI
	Female	0	60	More than One Race	5	73	156	29.9967	ALTA HOSPITALAR
	Female	0	75	More than One Race	5	47	159	18.591	CTI
	Male	1	64	White	4	80	180	24.6914	ALTA HOSPITALAR		385.47	81.83						102.81	6.59		1.75	8.03							2369.54			0.77	12.69		10.26				240.15		0.59		250.33		661.77	2.91			107.32
	Male	1	55	More than One Race	5	82	168	29.0533	CTI	16	13	15	14	11	13	17	10	12	15	15	17	12	14	17	18	12	16.5	14.5	13	14	13	13	12	11	11	12	13	15	51	13	16	14	14	15	9.5	20	17	16	12.5
	Female	0	72	Black or African American	3	78	165	28.6501	INTERNAÇÃO ENFERMARIA							346.44	20.36				6.55			17.25				1.45	509.56							219.59			233.34							13.77
	Female	0	52	More than One Race	5	89	165	32.6905	ALTA HOSPITALAR	344.32	1483.67	324.99	358.28	89.55	962.11	5515.92	360.76	555.44	949.53	2415.88	117.45	342.52	228.95	730.15	353.33	462.2	1083.82	1493.65	1610.63	197.91		22.48	90.52	2223.72	127.26	3243.22	289.62	335.9	879.97	7512.72	351.97	358.69	185.59	8845.49	681.01	35.27	25.66	9590.25	3688.08
	Female	0	67	More than One Race	5	70	155	29.1363	ALTA HOSPITALAR		59.76	81.83		67.57		861.36	108.74	31.33	136.55	1286.84	13.26			638.82	74.8		76.85		3317.93		4790.7	9.02	71.53		645.77			259.99	6204.86		16.98	79.04	0.83	2623.03	833.7	35.06	11.94	223.47	534.06
	Male	1	66	More than One Race	5	104	169	36.4133	ALTA HOSPITALAR
	Male	1	57	More than One Race	5	70	159	27.6888	ALTA HOSPITALAR		293.53						144.73	89.13			13.26							57.59	3562.64			4.01			3.51				1982.87			148.53			1333.5	5.99			386.76
	Male	1	22	More than One Race	5	106	180	32.716	ALTA HOSPITALAR	112.77		74.4		8.42		572.52	186.99	54.35	131.14	1335.54	16.75	169.32		138.95	97.91	1.47	7.42	107.84	1322.33		245306		35.32			735.08	84.33	56.4	822.55	1414.57	22.47	79.04	30.07	1732.65	590.03	13.77		2607.06	277.47
	Female	0	57	More than One Race	5	80	170	27.6817	ALTA HOSPITALAR	424.06	1483.67	366.01	146.16	15.45	765.5	4165.27	332.88	248.75	718.93	2152.07	117.45	368.81		660.59	353.33	328.38	1019.96	1328.16	1351.21	197.91		16.91	107.29	1152.68	81.96	2665.84	289.62	101.5	673.51	6157.74	292.68	499.96	172.03		681.01	35.27	37.5	6967.54	4924.05
	Female	0	36	White	4	78	163	29.3575	ALTA HOSPITALAR		19.25					61.22			30.43	193.67	13.26	85.16		362.43			208.45	57.59				4.01			0.69	916.85			1008.06		1.44	18.06				2.91			386.76
	Male	1	40	More than One Race	5	71	170	24.5675	ALTA HOSPITALAR
	Male	1	86	White	4	81	177	25.8546	ALTA HOSPITALAR	309.81	1861.59	407.25	181.88	54.64	667.71	2252.33	304.86	201.02	1131.64	2415.88	77.12	395.26	228.95	593.34	453.75	462.2	829.31	1328.16	1524.31	228.89		14.22	107.29	903.07	67.62	2952.9	328.3	101.5	4352.81	10303.6	371.87	358.69	185.59	23136.2	732.11	27.97	18.69	6967.54	3858.24
	Female	0	71	White	4	66	160	25.7812	ALTA HOSPITALAR		122.36	544.88			346.44	61.22		4.62	449.7	5341.76	21.22						161.54	214.28	1867.62			0.77	19.5		1.72			259.99	15256.5		0.01	18.06							127.59
	Male	1	39	White	4	80	170	27.6817	ALTA HOSPITALAR	3835.29	890.9	163.68	6861.47	495.63	6468.64	9733.97	1253.08	1291.47	1386.63	15465.7	1719.45	290.48	14981.1	1677.36	2912.82	1023.79	4234.08	331.08	9912.57	2167.49	15940.9
	Female	0	86	White	4	100	160	39.0625	ALTA HOSPITALAR																														36.58						204.13
	Male	1	65	White	4	59	178	18.6214	ALTA HOSPITALAR
	Male	1	75	Black or African American	3	80	176	25.8264	ALTA HOSPITALAR		872.58					1062.74			6.59		1.75											0.03			0.19	35.94		61.11	5059.51			18.06						1327.23	324.54
	Male	1	50	More than One Race	5	77	172	26.0276	ALTA HOSPITALAR			85.4				985.82	111.21					4.13			3.19	90.67		447.55	368.98	42.13						133.72	107.37		344.63	3286.25			48.07		409.43	14.71
	Male	1	64	More than One Race	5	85	168	30.1162	ALTA HOSPITALAR	525.86	9182.52	532.03	525.17	74.9	1779.4	2118.36	546.79	1683.06	1452.49	4956.51	140.24	502.46	578.79	730.15	901.79	714.3	1535.33	2406.6	2788.06	326.75		56.33	115.3	2107.78	143.02	3537.93	367.73	586.18	6641.6	20454.7	663.97	514.41	291.15		981	51.5	29.43	21681.7	4381.75
	Male	1	31	More than One Race	5	83	180	25.6173	ALTA HOSPITALAR
	Male	1	66	More than One Race	5	70	170	24.2215	ALTA HOSPITALAR	712.51	247179	1551.33	1101.44	125.18	7842.17	4025.84	722.35	2339.57	2623.51	4208.05	252.89	1294.97	3019.98	4176.72	1681.15	2047.47	4326.28	2874.02	7571.24	1285.33		67.95	220.45	6462.43	1147.51	6751.35	1185.54	3680.86	8552.34		1457.9	814.21	356.54		1832.78	80.71	221.38		9624.93
	Male	1	41	White	4	80	175	26.1224	ALTA HOSPITALAR	291.28	1483.69	203.5	146.18	17.44	467.24	1057.03	304.86	248.77	832.5	1993.97	63.6	239.13	208.92	529.32	212.04	303.6	871.61	978.82	977.61	106.73		19.66	99.05	1152.68	67.62	1810.09	214.44		554.82	2192.31	213.94	236.75	172.03	8801.62	681.01	35.27	22.07	5664	2011.59
	Male	1	58	More than One Race	5	72	170	24.9135	ALTA HOSPITALAR	16	10	13	10	10	7	16.5	7	5	16	8	15	4	11	10	10	8.5	10.5	7	6	12	10	11	6.5	9.5	12.5	10.5	11	10	21.5	13	13	9	12	8.5	11	14	12	15.5	14
	Male	1	73	White	4	70	170	24.2215	ALTA HOSPITALAR	291.28		407.27	244.63	22.35		1324.6	247.54	297.67	718.95	2379.59	92.76			371.17	294.29	255.95	188.22	659.88		379.62		2.27					40.78		252.91				158.3	4806.37		29.21		4534.79	355.64
	Male	1	60	White	4	58	169	20.3074	ALTA HOSPITALAR
	Female	0	45	White	4	97	153	41.4371	ALTA HOSPITALAR	408.7	2871.34	366.01	214.19	37.57	1886.48	2319.41	360.76	297.65	832.48	2677.25	94.5	448.59	315.92	802.55	402.86	462.2	892.71	1493.65	1697.03	228.89		19.66	107.29	1637.21	81.96	3243.22	289.62	335.9	1855.42	7512.72	371.87	358.69	172.03		782.62	36.46	22.07	6967.54	3191.25
	Male	1	48	More than One Race	5	99	181	30.2189	ALTA HOSPITALAR	11	12	15	9	14	10	22	16	13	13	9	15	11	9	14	17	7	14	14	15.5	12.5	9	14	9	8	17	16	11.5	12.5	16	13	14	18	13.5	19	13	16.5	16	16	14
	Male	1	36	White	4	95	168	33.6593	ALTA HOSPITALAR	291.3		407.29	244.65	22.37		1324.62	247.56	297.69	718.97	2379.61	92.78			371.19	294.29	255.97	188.22	659.88		379.64									222				22.59
	Female	0	49	More than One Race	5	75	171	25.6489	ALTA HOSPITALAR		254.53					469.76									2.94			201.67			10332.6					1841.46			94.05	1328.98		14.11			155.22			1813.56	702.7
	Female	0	49	Black or African American	3	106	165	38.9348	ALTA HOSPITALAR	291.3	1861.63	407.29	181.92	53.72	652.84	2259.9	304.9	201.06	1131.68	2379.61	78.08	395.3	300.76	593.67	431.61	462.24	811.21	1328.2	1495.6	228.89	9832.95	11.61								3685.14						17.54
	Male	1	57	White	4	96	175	31.3469	ALTA HOSPITALAR	597.28	2871.38	284.25	229.62	50.101		1190.97	473.5	273.11	949.57	3142.19	82.95	529.61	96.72	402.101	294.33	406.69	1243.48	855.16	1580.33	344.07
	Male	1	58	White	4	82	169	28.7105	CTI
	Male	1	55	White	4	77	169	26.9598	ALTA HOSPITALAR	7	17	19	14	12	11	19	13.5	15	13.5	11	19	12	10	16	18	10.5	20	10	12.5	10.5	13.5	17.5	9.5	13	11	14	14.5	20.5	30	11	11	18	18	15	17	19	16	14.5	18
	Male	1	48	White	4	91	171	31.1207	ALTA HOSPITALAR	21	10.5	15	16	12	13	15	15	11	16	9	15	7.5	13	14	13.5	12	12	12	16	19	12	18	12.5	12	15	9	16	16	19	10	18	14.5	15	19	12.5	17	18	17.5	19.5
	Female	0	62	More than One Race	5	63	150	28	ALTA HOSPITALAR		222.18					861.36		1.49											2842.12				26.97		1.72				8623.1		2.87	253.32			1168.47	45.13			193.41
	Male	1	41	More than One Race	5	110	168	38.9739	ALTA HOSPITALAR	634.32	12217.8	490.27	330.48	43.22	2559.89	2118.36	473.46	450.01	1452.49	3449.48	162.9	502.46	757.9	957.98	613.79	462.2	1405.48	1811.12	2046.36	397.96		37.29	130.8	3020.41	175.35	3537.93	448.87	250.59	909.38		371.87	457.1	251.9		882.35	37.65	41.79	14275.4	6856.52
	Male	1	75	White	4	69	158	27.6398	CTI
	Female	0	35	More than One Race	5	120	170	41.5225	ALTA HOSPITALAR	393.08	3561.46	284.21	244.61	48.92	1363.06	1851.12	360.76	322.49	949.53	2415.88	82.93	342.52	52.02	560.42	402.86	462.2	1405.48	1383.9	1697.03	197.91		19.66	130.8	903.07	96.7	3389.96	214.44	101.5	909.38	7512.72	292.68	302.42	172.03		732.11	27.97	29.43	6967.54	4205.11
	Female	0	62	More than One Race	5	65	159	25.711	ALTA HOSPITALAR	408.7	890.86	203.48	181.88	0.05		2118.36	201.98	47.29	299.64	2807.11	77.12	290.44	141.5	660.59	130.67	303.6	639.96	659.88	996.35	106.71		2.27	51.02	88.07	96.7	2096.15	490.63	27.62	465.22	4108.36	134.05	372.69	115.5		732.11	34.08	5.06	7725.37	2562.45
	Male	1	56	White	4	81	179	25.2801	ALTA HOSPITALAR	404.46	1164.66	47.43	214.19	27.39	1237.08	1992.18	304.9	347.61	608.93	1993.99	54.18	395.3	179.7	529.36	384.13	520.62	632.103	1039.13	977.59	213.36
	Female	0	83	More than One Race	5	88	158	35.2508	CTI	12	7	8.5	11	7	5.5	18	8	9	11	4.5	13	7	11.5	13	13.5	6.5	12	8	11	12	7	9	7	8	12	7.5	9.5	11	43	8	9.5	9	9.5	10.5	8	16	14	8	12
	Male	1	62	White	4	86	172	29.0698	ALTA HOSPITALAR	291.3	1483.71	203.52	146.2	17.46	467.26	1057.03	304.86	248.79	832.52	1993.99	63.6	239.13	208.94	529.32	212.06	303.6	871.63	978.84	977.63	106.75
	Female	0	55	White	4	138	170	47.7509	ALTA HOSPITALAR	9	15	15	13.5	16.5	7	15	14.5	9.5	15	11	18	5	14.5	16.5	10.5	7.5	11.5	16	11	16	8	17	11	12.5	18	14	15.5	17.5	20	13	12	10	18	14.5	12	17	8	14	22
	Male	1	55	White	4	70	159	27.6888	ALTA HOSPITALAR	324.56	1483.71	324.103	358.32	87.13	939.66	5513.1	360.8	555.48	949.57	2379.61	112.73	342.56	300.76	728.23	338.34	462.24	1055.65	1493.69	1580.33	197.95	15650000000
	Female	0	73	More than One Race	5	89	165	32.6905	ALTA HOSPITALAR	12	11	10.5	11	9	10	11.5	11	9	13	14	14	4.5	13	13	12	10	13	14	11	15	12.5	11	8	9	12	10	12	13.5	18	9	13.5	12.5	11.5	12	10	18	10	17	17
	Male	1	53	White	4	78	178	24.6181	ALTA HOSPITALAR		767.4	10.9			472.19	1851.12			5.8					267.68	27.07		639.96	447.55				2.27			159.05		40.78		252.91				158.3	4884.59		29.21	8.51	4534.79	345.09
	Male	1	58	White	4	72	168	25.5102	ALTA HOSPITALAR	10.5	12	10	9	8.5	5	12.5	9	9	10	11	13	6.5	10.5	12	13	7	12	10	12	12	12	9	8	9.5	11	10	10	12	23.5	8	13	11.5	12	16	9	14	9	14	14
	Male	1	59	White	4	72	170	24.9135	CTI	13	15	19	7	11.5	8	11	9.5	10	13	5	9	6	7	10	11	10.5	6	14	8	14	10	7	13	7	13.5	14.5	10	8		9.5	14.5	19	11	11	6.5	16		11	13
	Female	0	50	More than One Race	5	73	152	31.5963	ALTA HOSPITALAR	940.55		1392.83	1011.13	95.44	4726.64	5733.82	290.73	2403.42	2623.51		117.45	1033.95	1731.5	1131.45	783.66	646.46	141.39	3797.22		361.64		64.59	81.61	6670.65	127.26	5630.04	5088.11		909.38	5048.46	1302.22	712.95	475.91			42.33	117.83	8586.82	7679.21
	Male	1	60	White	4	70	160	27.3438	ALTA HOSPITALAR	14.5	11	9.5	10	11	12	12	12	9	11	8	15	10	11	12	12	9	15	11	11	14	16	13.5	7	12	14	12	11	13	85	12	15	11	12	18	11	14	13	16	15
	Male	1	70	White	4	75	170	25.9516	ALTA HOSPITALAR	404.44	1164.64	47.41	214.19	27.37	1237.06	1992.16	304.88	347.59	608.91	1993.97	54.16	395.28	179.68	529.34	384.11	520.6	632.101	1039.11	977.59	213.34		67.95	220.45	6462.43	1147.51	6751.35	1185.54	3560.25	8552.34		1457.9	895.23	356.54		1832.78	80.71	221.38		9060.64
	Male	1	42	White	4	87	167	31.1951	INTERNAÇÃO ENFERMARIA								111.21		60.7	162.02					27.07	25.68										909.08	10.1		222	2544.01			22.59					989.77	187.91
	Male	1	65	Asian	1	68	165	24.977	ALTA HOSPITALAR													133.75								76.69									7313.81							77.29
	Male	1	87	White	4	84	180	25.9259	OBITO	8	13	10.5	11	7	10	8	7	6	14	8	7	5.5	4	3.5	11	8.5	8	10	6	8.5		10	9	16	6	10	10	15	13	7.5	12	9	8.5	12.5	3.5	8	13	10	8
	Male	1	68	White	4	78	172	26.3656	OBITO	324.53	1483.68	324.1	358.29	87.1	939.63	5513.99	360.77	555.45	949.54	2379.58	112.7	342.53	300.73	728.2	338.31	462.21	1055.62	1493.66	1580.3	197.92	15650000	14.22	107.29	1152.68	81.96	2665.84	251.66	153.62	2096.46	6157.74	332.15	332.52	185.59	18227.7	732.11	170.86	37.5	9590.25	3184.18
	Female	0	29	White	4	58	152	25.1039	ALTA HOSPITALAR
	Male	1	67	More than One Race	5	101	192	27.398	CTI
	Male	1	53	More than One Race	5	127	187	36.3179	ALTA HOSPITALAR		254.53																													165.66					2.89
	Female	0	81	More than One Race	5	60	154	25.2994	ALTA HOSPITALAR
	Female	0	48	White	4	80	160	31.25	ALTA HOSPITALAR	291.27	1861.6	407.26	181.89	53.69	652.81	2259.87	304.87	201.03	1131.65	2379.58	78.05	395.27	300.73	593.67	431.58	462.21	811.18	1328.17	1495.6	228.89	9832.92	19.66	130.8	903.07	96.7	3389.96	214.44	70.77	909.38	7512.72	292.68	332.52	172.03		732.11	27.97	29.43	6967.54	4140.31
	Male	1	44	Asian	1	92	170	31.8339	ALTA HOSPITALAR																													178.21								14.71		4005.03
	Female	0	31	More than One Race	5	57	158	22.8329	INTERNAÇÃO ENFERMARIA		432.09	171.72				340.56	24.54	701.35	216.17	498.14		238.89		112.99	61.72			431.94	1351.24		7124.42	0.93	24.25			3059.09	51.33			2826.46		75.64	31.1		229.71	7.87		4637.12	632.78
	Male	1	74	White	4	70	170	24.2215	ALTA HOSPITALAR	13	10	10	10	9	7	14	10	12	11.5	8	13	7	12	12	14	9	12	11	11	12	11	12	9	11	12	10	9	14	58	10	10	12	10	14	10	15	12	12	15
	Male	1	45	More than One Race	5	79	178	24.9337	CTI
	Female	0	57	White	4	83	160	32.4219	ALTA HOSPITALAR	291.26	1861.59	407.25	181.88	53.68	652.8	2259.86	304.86	201.02	1131.64	2379.57	78.04	395.26	300.72	593.67	431.57	462.2	811.17	1328.16	1495.6	228.89	9832.91	14.22	107.29	903.07	67.62	2952.9	328.3	70.77	4352.81	10303.6	371.87	394.38	185.59	23370.8	732.11	27.97	18.69	6967.54	3815.01
	Male	1	29	White	4	72	180	22.2222	ALTA HOSPITALAR	291.27		407.26	244.62	22.34		1324.59	247.53	297.66	718.94	2379.58	92.75			371.16	294.29	255.94	188.22	659.88		379.61
	Male	1	28	White	4	75	170	25.9516	ALTA HOSPITALAR
	Male	1	52	WHITE	4	75	168	26.5731	ALTA HOSPITALAR	14	15.5	13	13	16	12	18	13	14	14	12.5	17	9	17.5	14	13	15	14	19	11	16	14	14	13	14	12	10	14.5	14	33	7	13.5	15	14	16.5	11	23	11	17	21
	Male	1	71	More than One Race	5	72	169	25.2092	INTERNAÇÃO ENFERMARIA			544.88				346.44		4.62	449.7	5341.76	16.75							214.28										259.99
	Female	0	59	Black or African American	3	89	154	37.5274	ALTA HOSPITALAR	291.31		407.3	244.66	22.38		1324.63	247.57	297.7	718.98	2379.62	92.79			371.2	294.29	255.98	188.22	659.88		379.65						133.72	107.37		344.63	3286.25			48.07		409.43	14.71
	Male	1	45	White	4	77	181	23.5036	ALTA HOSPITALAR
	Male	1	60	More than One Race	5	75	177	23.9395	ALTA HOSPITALAR	112.77		74.4		8.42		572.52	186.99	54.35	131.14	1335.54	16.75	169.32		138.95	97.91	1.47	7.42	107.84	1322.33		245306		35.32			735.08	84.33	56.4	822.55	1414.57	22.47	79.04	30.07	1732.65	590.03	13.77		2607.06	277.47
	Male	1	56	White	4	94	175	30.6939	INTERNAÇÃO ENFERMARIA	273.12	890.86	203.48	259.35	46.07	1061.22	5155.68	276.5	450.01	608.89	1885.41	47.7	342.52		730.15	305.27	255.93	829.31	1271.79	1697.03	137.14		19.66	107.29	903.07	111.82	2952.9	142.25	58.5	2157.17	8318.41	332.15	259.52	130.11	3388.38	681.01	27.97	20.35	5369.48	3520.17
	Male	1	45	White	4	70	170	24.2215	ALTA HOSPITALAR		19.25					861.36		1.49	1.34													2.14			0.69				7363.2										354.83
	Male	1	68	More than One Race	5	87	178	27.4587	ALTA HOSPITALAR
	Male	1	32	More than One Race	5	90	178	28.4055	ALTA HOSPITALAR		337.78					179.16	4.29					71.91			18.23			201.67			21403.1		24.25			1841.46	13.15			1328.98		75.64	26.36		204.13	4.96		3150.05	668.31
	Male	1	51	More than One Race	5	108	175	35.2653	ALTA HOSPITALAR	3835.28	890.89	163.67	6861.46	495.62	6468.63	9733.96	1253.07	1291.46	1386.62	15465.7	1719.44	290.47	14981.1	1677.35	2912.81	1023.78	4234.07	331.07	9912.56	2167.48	15940.9	11.61	81.61	646.35	40.44	2096.15	289.62	22.89	673.51	6157.74	174.29	301.18	115.5	8801.62	732.11	27.97	3.14	6967.54	2011.59
	Female	0	49	White	4	60	155	24.974	ALTA HOSPITALAR
	Male	1	70	White	4	78	168	27.6361	ALTA HOSPITALAR
	Male	1	45	Asian	1	95	167	34.0636	ALTA HOSPITALAR
	Female	0	35	More than One Race	5	69	165	25.3444	ALTA HOSPITALAR	12.5	16	7	10	9	7	30.5	9	12	11	8	14.5	7	14	15	14	12.5	14	11	10	17	8.5	10	8	12.5	11.5	9	14	13	91	9	14	13	10	14.5	8	19	10	16	18
	Male	1	52	More than One Race	NA	118	175	38.5306	INTERNAÇÃO ENFERMARIA			544.88				346.44		4.62	449.7	5341.76	16.75							214.28										259.99
	Male	1	54	White	4	88	174	29.0659	ALTA HOSPITALAR
	Female	0	72	More than One Race	5	60	169	21.0077	ALTA HOSPITALAR	233.43	651.13	163.64		0.05	67.28	1584.63	185.89	154.65	502.36	1061.83	47.7	115.27		334.89	130.67	128.04	389.46	791.49	808.42	75.49		6.67	51.02	88.07	27.8	1221.9	142.25	13.59	1439.13	3286.25	174.29	184.67	84.45	11163	576.4	25.46	3.14	5664	949.1
	Male	1	66	More than One Race	5	83	165	30.4867	INTERNAÇÃO ENFERMARIA			85.4													130.67														283.64						349.19
	Male	1	33	White	4	130	176	41.968	ALTA HOSPITALAR										6.59													0.77			0.19				19215.8						297.43				148.65
	Male	1	43	More than One Race	5	76	177	24.2587	ALTA HOSPITALAR		275.15	120.24					24.54											48.41			67450.1					1841.46				2104.7		106.8			204.13	3.3		3666.8	632.78
	Female	0	54	White	4	71	151	31.139	ALTA HOSPITALAR
	Male	1	20	White	4	70	160	27.3438	ALTA HOSPITALAR	291.31	1861.64	407.3	181.93	53.73	652.85	2259.91	304.91	201.07	1131.69	2379.62	78.09	395.31	300.77	593.67	431.62	462.25	811.22	1328.21	1495.6	228.89	9832.96	56.33	115.3	2107.78	143.02	3537.93	367.73	628.45	6641.6	20454.7	663.97	565.6	291.15		981	51.5	29.43	21681.7	4305.3
	Female	0	88	More than One Race	5	65	160	25.3906	INTERNAÇÃO ENFERMARIA	13	13.5	16	11	12	12.5	20	18	8	14	14	16	9	19	13	19	4	12	16	9	13	15	15	12	11	17	10	12	17	18	6	12	16	17	17	14	19	7	13.5	11.5
	Male	1	62	White	4	85	173	28.4005	ALTA HOSPITALAR	324.57	1483.72	324.104	358.33	87.14	939.67	5513.1	360.81	555.49	949.58	2379.62	112.74	342.57	300.77	728.24	338.35	462.25	1055.66	1493.7	1580.34	197.96	156500000000	31.23	123.12	1637.21	191.9	4300.59	407.91	244.81	791.62	17299.1	452.44	456.03	265		931.77	70.61	7.29	14275.4	3184.18
	Female	0	52	More than One Race	5	68	165	24.977	ALTA HOSPITALAR
	Female	0	62	Black or African American	3	61	158	24.4352	OBITO
	Female	0	59	More than One Race	5	60	167	21.5139	ALTA HOSPITALAR
	Female	0	69	White	4	72	164	26.7698	ALTA HOSPITALAR	15	18	12	14	23	14	18	12	13	18	14	13	9	34	17	15	14	16.5	15	12	13	38	17	9	9	31.5	14.5	9	14	38	12	45	13	13	18	13	17	16	16.5	15
	Male	1	67	White	4	70	165	25.7117	ALTA HOSPITALAR
	Male	1	70	More than One Race	5	75	165	27.5482	ALTA HOSPITALAR	14	11	20	11	9.5	13	14	12	8	15	9	15	9.5	17.5	15	17	12	21.5	15	9.5	13	13	12	12	9	15	11	13	12	30	10	13	14.5	16	15	13	17	14	12	13
	Female	0	65	White	4	80	160	31.25	ALTA HOSPITALAR	291.31	1483.72	203.53	146.21	17.47	467.27	1057.03	304.86	248.8	832.53	1993.1	63.6	239.13	208.95	529.32	212.07	303.6	871.64	978.85	977.64	106.76		3.3				133.72	73.46		283.64			31.16				13.24
	Male	1	56	White	4	79	174	26.0933	ALTA HOSPITALAR	8.5	9	7.5	8	7	7	9.5	9	8	9	7	12	6	11.5	11	9	8	12	9	8	10	10	9	7	7	10.5	8	10	11	23.5	8	12	9	9	12	6	14	10	12	15
	Male	1	69	More than One Race	5	76	170	26.2976	ALTA HOSPITALAR	468.76				20.88			276.5	67.45	299.64		47.7	556.81		399.58	150.67	168.13		289.81		75.49					127.26					5048.46		117.91	115.5		409.43	35.27		2404.94
	Male	1	28	Black or African American	3	128	175	41.7959	ALTA HOSPITALAR	291.32		407.31	244.67	22.39		1324.64	247.58	297.71	718.99	2379.63	92.8			371.21	294.29	255.99	188.22	659.88		379.66
	Female	0	39	More than One Race	5	89	164	33.0904	INTERNAÇÃO ENFERMARIA	157.96	1027.69	272.62			5.81	691.74	194.87	1022.88	661.96	1201.28	19.51	406.68		329.16	87.58	203.52	259.37	636.07	1999.55	12.86	5202.8	9.31	49.32	763.34		6948.03	78.99		94.05	2826.46	142.32	249.96	49.3		687.87	18.55		6051.89	632.78
	Female	0	87	More than One Race	5	64	163	24.0882	INTERNAÇÃO ENFERMARIA	9.5	17	12.5	12.5	17	13	14	5.5	16	13	15	18	9	17	16	15	16	13	14.5	14	17	21.5	13	7	8	17	12	15	15	46	14	13	15	14	15	19	18.5	18	18.5	21
	Female	0	25	More than One Race	5	84	160	32.8125	ALTA HOSPITALAR	404.47	1164.67	47.44	214.19	27.4	1237.09	1992.19	304.91	347.62	608.94	1993.1	54.19	395.31	179.71	529.37	384.14	520.63	632.104	1039.14	977.59	213.37		14.22	115.3	3020.41	225.68	3537.93	407.91	183.23	554.82	10303.6	946.02	425.18	199.01		782.62	32.87	5.06	14275.4	2292.52
	Male	1	41	White	4	100	190	27.7008	ALTA HOSPITALAR									1.49	6.59													0.03			0.19				23225.3										68.87
	Male	1	33	Black or African American	3	80	170	27.6817	ALTA HOSPITALAR
	Male	1	50	White	4	60	160	23.4375	ALTA HOSPITALAR
	Male	1	44	More than One Race	5	99	166	35.9268	ALTA HOSPITALAR	309.81		407.25	244.61	20.88	274.51	1318.55	247.52	297.65	718.93	2415.88	94.5	290.44	52.02	367.41	305.27	255.93	141.39	659.88	2046.36	379.6		14.22	90.52	1152.68	183.59	2809.04	251.66	277.58	554.82	6157.74	292.68	230.25	137.27	6546.96	655.2	25.46	13.99	8586.82	2871.86
	Male	1	59	White	4	83	170	28.7197	ALTA HOSPITALAR		254.53					584.91															67450.1							1840300		907.1		75.64		1745.58	367.73		6.6	1155.44	702.7
	Male	1	70	More than One Race	5	69	179	21.5349	CTI
	Female	0	57	White	4	80	160	31.25	ALTA HOSPITALAR
	Male	1	88	More than One Race	5	75	183	22.3954	OBITO
	Male	1	39	More than One Race	5	80	175	26.1224	INTERNAÇÃO ENFERMARIA	22	16	13	29	14	11	18	12.5	13	12	12	14	9	17	13.5	14	9	12.5	14	15.5	11.5	13.5	14	11	9.5	23	12	28	23.5	115	13	19	24	19	22.5	24	35	19	18	14.5
	Male	1	42	More than One Race	5	102	180	31.4815	ALTA HOSPITALAR	393.08	3561.46	448.67	302.4	31.96	1779.4	3198.97	276.5	450.01	1194.08	2677.25	82.93	421.86		765.96	453.75	520.58	1147.82	1328.16	2046.36	228.89		19.66	107.29	1152.68	81.96	2952.9	367.73	225.04	5410.66	14928.1	292.68	442.94	172.03	14955.6	931.77	40	15.5	7725.37	3520.17
	Female	0	43	More than One Race	5	74	170	25.6055	ALTA HOSPITALAR	377.17	1483.67	366.01	385.95	37.57	863.58	4445.62	276.5	322.49	832.48	2677.25	71.29	502.46		730.15	305.27	353.81	639.96	1156.99	1524.31	167.42		14.22	107.29	1152.68	81.96	2665.84	251.66	156.93	2096.46	6157.74	332.15	302.42	185.59	18079.5	732.11	170.86	37.5	9590.25	3191.25
	Female	0	88	Black or African American	3	60	150	26.6667	ALTA HOSPITALAR
	Female	0	66	More than One Race	5	80	157	32.4557	ALTA HOSPITALAR	17	12	12.5	10.5	11.5	10	17	12	8.5	19	11	14	9	12.5	20	13	8.5	12	15	17	14	13	16	8	15	16	13	13	18	45	13	11	9	12.5	17	16	15	16	19	13.5
	Female	0	47	White	4	76	155	31.6337	ALTA HOSPITALAR			81.83					364.43	22.16	30.43	559.59	6.64			550.85			257.95	57.59	1867.62	162.1		4.01	19.5		3.51	35.94			12096		1.44	81.28		1597.6	88.79	2.91	26.88	3815.46
	Female	0	63	White	4	72	157	29.2101	ALTA HOSPITALAR	13	15	10	12	9	13	12.5	9	9	12	7	12	8	12.5	14	12	8	13.5	8	10	9	10	11	8	9	11	9	11	11.5	21	10	14	12	11	12	9	15	9	12	12.5
	Female	0	48	More than One Race	5	69	158	27.6398	ALTA HOSPITALAR	12	17	12.5	12.5	12.5	15	20	10	13.5	15	11	16	10	16	16.5	18	12	12.5	10	13	12	16	11	11	8.5	10.5	9	13	18	27.5	10	20	15	10	19.5	14	21	11.5	15	13
	Female	0	58	More than One Race	5	67	163	25.2174	ALTA HOSPITALAR	13	11	10	14	8	8	15	10.5	10	13	9	15	12	11	15	14.5	12	16.5	14	10	14.5	13	12	9	11	14.5	12	9.5	19.5	39	11	16	14	14	17	11.5	15	18.5	19	19
	Female	0	39	White	4	100	170	34.6021	ALTA HOSPITALAR	738.19		806.79	640.69	110.26	4570.16	4235.17	722.35	942.53	2950.58	5574.24	252.89	1120.41	1226.12	2441.33	901.79	1304.49	2398.22	2358.58	3636.09	830.54		56.33	205.15	4557.44	331.86	7155.65	961.69	1436.15	1676.27		946.02	729.31	356.54		1474.05	60.52	81.76		7679.21
	Male	1	70	White	4	85	174	28.075	ALTA HOSPITALAR	11	8	9	9	7	7	9	6	8.5	10	6	10.5	6	10	10	10	7	10	10	9	11	8	10	7	7	9	8	7	11	23.5	8	11	12	8	8	7	14.5	7	10	13
	Male	1	42	White	4	79	175	25.7959	CTI
	Male	1	53	More Than One Race	5	100	178	31.5617	CTI
	Female	0	65	More than One Race	5	77	150	34.2222	ALTA HOSPITALAR	16	13	13	12	12	11	19	12	11	16	11	13	9.5	12	16	15	13	16	14	14	16.5	15	14	12	13	13	11	12	15	43	10	17	15	13	19	10	18	14	13	15
	Male	1	54	More than One Race	5	80	169	28.0102	ALTA HOSPITALAR	11	12	11	9	9	8	13	8	9	12	8	11	7	10	12	12	9	13	11	9	12	9	10	8	9	10	10	11	12	24	9	11	12	10	12	9	14	9	14	12
	Male	1	67	White	4	114	160	44.5312	CTI
	Male	1	39	White	4	90	180	27.7778	ALTA HOSPITALAR
	Male	1	66	More than One Race	5	65	175	21.2245	ALTA HOSPITALAR	15	9	15.5	13.5	16	17	18	16	17	15	17.5	16	12	13	17.5	17	14	16	15	18	18	15	18	14	12	11	19	13	12	24	15.5	19	18	12.5	19	11	20.5	15	19	25
	Male	1	46	More than One Race	5	80	172	27.0416	ALTA HOSPITALAR	10	13	11	13	9	10.5	12	11	11	11	9	12	6	15	12	13	10	13	12	12	13	6	13	8	11	11	11	12.5	13	17	10	13	13	10.5	12	7	17	11.5	13	14
	Male	1	58	More than One Race	NA	68	170	23.5294	ALTA HOSPITALAR	16	14	12	22	10.5	13	20	14	13	12	10.5	17	8	12	13.5	17.5	9	17	11.5	16	12	21	12	12	12	11.5	7	15.5	19	27	18.5	13.5	12	12	15	10	24.5	13	19.5	7.5
	Male	1	57	More than One Race	5	140	175	45.7143	ALTA HOSPITALAR	12.5	9.5	9	9	10	10	16	10.5	9	13	11	13	9	14	13	10	10.5	15.5	11.5	13.5	11	11.5	12.5	9	8	12	12	14	13	32.5	13	10	14	9	16	10	14	9	13	16.5
	Male	1	47	More than One Race	5	86	168	30.4705	ALTA HOSPITALAR
	Female	0	28	White	4	75	170	25.9516	ALTA HOSPITALAR
	Female	0	56	More than One Race	5	55	169	19.257	ALTA HOSPITALAR	11.5	14	9	11	11	10.5	10.5	10	11.5	10	11	12	9	13	14	16	9	12	13	9.5	13	10.5	9.5	10	12	11	10	10	13	14	10	12	13	10	16	11	14	8	14	15
	Male	1	25	White	4	170	180	52.4691	CTI			544.88				346.44		4.62	449.7	5341.76	16.75							214.28										259.99
	Male	1	54	White	4	89	168	31.5334	CTI	16	12	12	13	12	13.5	14.5	11	10	16	14.5	13	7	13	16	18	7.5	17	13	6	13	14	14.5	9	15	10	12	11.5	18.5	28	10.5	17	8	10	19	14	35	12	13	17
	Male	1	59	More than One Race	5	112	176	36.157	CTI	12	12.5	11	9.5	9	11	9	7.5	9	10	7	10	7	10	10	11	6	11	11	11	11	10	12	8	11.5	12	9	12	13.5	26.5	8	11	15.5	7	13	13	17	10.5	12	14
	Female	0	86	White	4	60	160	23.4375	ALTA HOSPITALAR	7	10	8	9.5	9	7	10	10	8	10	9	11	6.5	7	7	8	7	8	9.5	5	7	9	9	10	8.5	7	10	9	9	10	8	10	13	7	13	9	8	11.5	11	8
	Female	0	60	White	4	70	160	27.3438	ALTA HOSPITALAR
	Female	0	58	White	4	75	168	26.5731	ALTA HOSPITALAR
	Male	1	66	Black or African American	3	72	165	26.4463	ALTA HOSPITALAR	58.55				2.11		572.52	160.74		92.46	219.3											1389.51		16.48			219.59			377.05				15.72		371.78	11.44		837.93	83.07
	Female	0	57	Black or African American	3	98	164	36.4366	ALTA HOSPITALAR	15	16	15	16	12	15	16.5	17	15	17	13	18	16	20	16	18	15.5	19	17	15	18	12	14	12.5	14	17	13	14	15	25	14.5	17	19	15	17	10	18	17	18	14
	Female	0	55	White	4	68	160	26.5625	ALTA HOSPITALAR
[truncated: 31 more columns]
